# Supplementary material for: Identification of p53-target genes in human papillomavirus-associated head and neck cancer by integrative bioinformatics analysis
Source: Front Oncol. 2023 Apr 4;13:1128753. doi: 10.3389/fonc.2023.1128753 (PMC10110890; doi:10.3389/fonc.2023.1128753)
Supplement: Supplementary file 3 [file Table_2.xlsx]

## Sheet: p53 target genes
NAME	DESCRIPTION
AARS2	alanyl-tRNA synthetase 2, mitochondrial [Source:HGNC Symbol;Acc:HGNC:21022]
AATK	apoptosis associated tyrosine kinase [Source:HGNC Symbol;Acc:HGNC:21]
ABCA17P	ATP binding cassette subfamily A member 17, pseudogene [Source:HGNC Symbol;Acc:HGNC:32972]
ACTN1	actinin alpha 1 [Source:HGNC Symbol;Acc:HGNC:163]
ADAMTSL4	ADAMTS like 4 [Source:HGNC Symbol;Acc:HGNC:19706]
AKIRIN1	akirin 1 [Source:HGNC Symbol;Acc:HGNC:25744]
AKR1C1	aldo-keto reductase family 1 member C1 [Source:HGNC Symbol;Acc:HGNC:384]
AKR1E2	aldo-keto reductase family 1 member E2 [Source:HGNC Symbol;Acc:HGNC:23437]
ALG6	ALG6 alpha-1,3-glucosyltransferase [Source:HGNC Symbol;Acc:HGNC:23157]
ANGEL1	angel homolog 1 [Source:HGNC Symbol;Acc:HGNC:19961]
ANKHD1	ankyrin repeat and KH domain containing 1 [Source:HGNC Symbol;Acc:HGNC:24714]
ANKRD36	ankyrin repeat domain 36 [Source:HGNC Symbol;Acc:HGNC:24079]
ANKRD36B	ankyrin repeat domain 36B [Source:HGNC Symbol;Acc:HGNC:29333]
APH1A	aph-1 homolog A, gamma-secretase subunit [Source:HGNC Symbol;Acc:HGNC:29509]
APH1B	aph-1 homolog B, gamma-secretase subunit [Source:HGNC Symbol;Acc:HGNC:24080]
ARGLU1	arginine and glutamate rich 1 [Source:HGNC Symbol;Acc:HGNC:25482]
ARHGAP4	Rho GTPase activating protein 4 [Source:HGNC Symbol;Acc:HGNC:674]
ARHGEF19	Rho guanine nucleotide exchange factor 19 [Source:HGNC Symbol;Acc:HGNC:26604]
ARL17B	ADP ribosylation factor like GTPase 17B [Source:HGNC Symbol;Acc:HGNC:32387]
ARSD	arylsulfatase D [Source:HGNC Symbol;Acc:HGNC:717]
ARSJ	arylsulfatase family member J [Source:HGNC Symbol;Acc:HGNC:26286]
ATG7	autophagy related 7 [Source:HGNC Symbol;Acc:HGNC:16935]
ATP2A2	ATPase sarcoplasmic/endoplasmic reticulum Ca2+ transporting 2 [Source:HGNC Symbol;Acc:HGNC:812]
ATP6V1C2	ATPase H+ transporting V1 subunit C2 [Source:HGNC Symbol;Acc:HGNC:18264]
B3GNT4	UDP-GlcNAc:betaGal beta-1,3-N-acetylglucosaminyltransferase 4 [Source:HGNC Symbol;Acc:HGNC:15683]
BARD1	BRCA1 associated RING domain 1 [Source:HGNC Symbol;Acc:HGNC:952]
BBS5	Bardet-Biedl syndrome 5 [Source:HGNC Symbol;Acc:HGNC:970]
BCAT1	branched chain amino acid transaminase 1 [Source:HGNC Symbol;Acc:HGNC:976]
BCL11A	BAF chromatin remodeling complex subunit BCL11A [Source:HGNC Symbol;Acc:HGNC:13221]
BCL2L11	BCL2 like 11 [Source:HGNC Symbol;Acc:HGNC:994]
BMPR1B	bone morphogenetic protein receptor type 1B [Source:HGNC Symbol;Acc:HGNC:1077]
BRD8	bromodomain containing 8 [Source:HGNC Symbol;Acc:HGNC:19874]
BTG1	BTG anti-proliferation factor 1 [Source:HGNC Symbol;Acc:HGNC:1130]
BTNL9	butyrophilin like 9 [Source:HGNC Symbol;Acc:HGNC:24176]
C16orf72	chromosome 16 open reading frame 72 [Source:HGNC Symbol;Acc:HGNC:30103]
C19orf44	chromosome 19 open reading frame 44 [Source:HGNC Symbol;Acc:HGNC:26141]
C5	complement C5 [Source:HGNC Symbol;Acc:HGNC:1331]
C5orf34	chromosome 5 open reading frame 34 [Source:HGNC Symbol;Acc:HGNC:24738]
C9orf40	chromosome 9 open reading frame 40 [Source:HGNC Symbol;Acc:HGNC:23433]
CALU	calumenin [Source:HGNC Symbol;Acc:HGNC:1458]
CAPRIN2	caprin family member 2 [Source:HGNC Symbol;Acc:HGNC:21259]
CASP2	caspase 2 [Source:HGNC Symbol;Acc:HGNC:1503]
CAV1	caveolin 1 [Source:HGNC Symbol;Acc:HGNC:1527]
CAV2	caveolin 2 [Source:HGNC Symbol;Acc:HGNC:1528]
CBFA2T2	CBFA2/RUNX1 partner transcriptional co-repressor 2 [Source:HGNC Symbol;Acc:HGNC:1536]
CBS	cystathionine beta-synthase [Source:HGNC Symbol;Acc:HGNC:1550]
CBX5	chromobox 5 [Source:HGNC Symbol;Acc:HGNC:1555]
CBX7	chromobox 7 [Source:HGNC Symbol;Acc:HGNC:1557]
CCDC125	coiled-coil domain containing 125 [Source:HGNC Symbol;Acc:HGNC:28924]
CCDC14	coiled-coil domain containing 14 [Source:HGNC Symbol;Acc:HGNC:25766]
CCHCR1	coiled-coil alpha-helical rod protein 1 [Source:HGNC Symbol;Acc:HGNC:13930]
CD44	CD44 molecule (Indian blood group) [Source:HGNC Symbol;Acc:HGNC:1681]
CD93	CD93 molecule [Source:HGNC Symbol;Acc:HGNC:15855]
CDC27	cell division cycle 27 [Source:HGNC Symbol;Acc:HGNC:1728]
CDC42	cell division cycle 42 [Source:HGNC Symbol;Acc:HGNC:1736]
CDC7	cell division cycle 7 [Source:HGNC Symbol;Acc:HGNC:1745]
CDH6	cadherin 6 [Source:HGNC Symbol;Acc:HGNC:1765]
CDK6	cyclin dependent kinase 6 [Source:HGNC Symbol;Acc:HGNC:1777]
CDKN2A	cyclin dependent kinase inhibitor 2A [Source:HGNC Symbol;Acc:HGNC:1787]
CDKN2C	cyclin dependent kinase inhibitor 2C [Source:HGNC Symbol;Acc:HGNC:1789]
CELSR3	cadherin EGF LAG seven-pass G-type receptor 3 [Source:HGNC Symbol;Acc:HGNC:3230]
CENPJ	centromere protein J [Source:HGNC Symbol;Acc:HGNC:17272]
CEP70	centrosomal protein 70 [Source:HGNC Symbol;Acc:HGNC:29972]
CFL1	cofilin 1 [Source:HGNC Symbol;Acc:HGNC:1874]
CHAF1A	chromatin assembly factor 1 subunit A [Source:HGNC Symbol;Acc:HGNC:1910]
CHAF1B	chromatin assembly factor 1 subunit B [Source:HGNC Symbol;Acc:HGNC:1911]
CHCHD5	coiled-coil-helix-coiled-coil-helix domain containing 5 [Source:HGNC Symbol;Acc:HGNC:17840]
CHDH	choline dehydrogenase [Source:HGNC Symbol;Acc:HGNC:24288]
CHM	CHM Rab escort protein [Source:HGNC Symbol;Acc:HGNC:1940]
CLCN5	chloride voltage-gated channel 5 [Source:HGNC Symbol;Acc:HGNC:2023]
CLGN	calmegin [Source:HGNC Symbol;Acc:HGNC:2060]
CNST	consortin, connexin sorting protein [Source:HGNC Symbol;Acc:HGNC:26486]
CNTLN	centlein [Source:HGNC Symbol;Acc:HGNC:23432]
CNTRL	centriolin [Source:HGNC Symbol;Acc:HGNC:1858]
COL12A1	collagen type XII alpha 1 chain [Source:HGNC Symbol;Acc:HGNC:2188]
COL4A6	collagen type IV alpha 6 chain [Source:HGNC Symbol;Acc:HGNC:2208]
CRBN	cereblon [Source:HGNC Symbol;Acc:HGNC:30185]
CREB3L4	cAMP responsive element binding protein 3 like 4 [Source:HGNC Symbol;Acc:HGNC:18854]
CUL9	cullin 9 [Source:HGNC Symbol;Acc:HGNC:15982]
CXCL14	C-X-C motif chemokine ligand 14 [Source:HGNC Symbol;Acc:HGNC:10640]
CYP2E1	cytochrome P450 family 2 subfamily E member 1 [Source:HGNC Symbol;Acc:HGNC:2631]
CYP4X1	cytochrome P450 family 4 subfamily X member 1 [Source:HGNC Symbol;Acc:HGNC:20244]
DCP1B	decapping mRNA 1B [Source:HGNC Symbol;Acc:HGNC:24451]
DDB2	damage specific DNA binding protein 2 [Source:HGNC Symbol;Acc:HGNC:2718]
DDX46	DEAD-box helicase 46 [Source:HGNC Symbol;Acc:HGNC:18681]
DENND2D	DENN domain containing 2D [Source:HGNC Symbol;Acc:HGNC:26192]
DGCR11	DiGeorge syndrome critical region gene 11 [Source:HGNC Symbol;Acc:HGNC:17226]
DGKH	diacylglycerol kinase eta [Source:HGNC Symbol;Acc:HGNC:2854]
DHFR	dihydrofolate reductase [Source:HGNC Symbol;Acc:HGNC:2861]
DHRS7	dehydrogenase/reductase 7 [Source:HGNC Symbol;Acc:HGNC:21524]
DIP2C	disco interacting protein 2 homolog C [Source:HGNC Symbol;Acc:HGNC:29150]
DLAT	dihydrolipoamide S-acetyltransferase [Source:HGNC Symbol;Acc:HGNC:2896]
DLG3	discs large MAGUK scaffold protein 3 [Source:HGNC Symbol;Acc:HGNC:2902]
DLX1	distal-less homeobox 1 [Source:HGNC Symbol;Acc:HGNC:2914]
DLX3	distal-less homeobox 3 [Source:HGNC Symbol;Acc:HGNC:2916]
DMXL1	Dmx like 1 [Source:HGNC Symbol;Acc:HGNC:2937]
DNAJC3	DnaJ heat shock protein family (Hsp40) member C3 [Source:HGNC Symbol;Acc:HGNC:9439]
DNER	delta/notch like EGF repeat containing [Source:HGNC Symbol;Acc:HGNC:24456]
DNM1L	dynamin 1 like [Source:HGNC Symbol;Acc:HGNC:2973]
DOCK9	dedicator of cytokinesis 9 [Source:HGNC Symbol;Acc:HGNC:14132]
DONSON	DNA replication fork stabilization factor DONSON [Source:HGNC Symbol;Acc:HGNC:2993]
DSG1	desmoglein 1 [Source:HGNC Symbol;Acc:HGNC:3048]
DUT	deoxyuridine triphosphatase [Source:HGNC Symbol;Acc:HGNC:3078]
DYNC1H1	dynein cytoplasmic 1 heavy chain 1 [Source:HGNC Symbol;Acc:HGNC:2961]
DYRK1A	dual specificity tyrosine phosphorylation regulated kinase 1A [Source:HGNC Symbol;Acc:HGNC:3091]
DZIP3	DAZ interacting zinc finger protein 3 [Source:HGNC Symbol;Acc:HGNC:30938]
E2F2	E2F transcription factor 2 [Source:HGNC Symbol;Acc:HGNC:3114]
ECHDC2	enoyl-CoA hydratase domain containing 2 [Source:HGNC Symbol;Acc:HGNC:23408]
EDNRA	endothelin receptor type A [Source:HGNC Symbol;Acc:HGNC:3179]
EGOT	eosinophil granule ontogeny transcript [Source:HGNC Symbol;Acc:HGNC:37129]
EHD2	EH domain containing 2 [Source:HGNC Symbol;Acc:HGNC:3243]
EHMT1	euchromatic histone lysine methyltransferase 1 [Source:HGNC Symbol;Acc:HGNC:24650]
EML1	EMAP like 1 [Source:HGNC Symbol;Acc:HGNC:3330]
ENPP5	ectonucleotide pyrophosphatase/phosphodiesterase family member 5 [Source:HGNC Symbol;Acc:HGNC:13717]
ERAP1	endoplasmic reticulum aminopeptidase 1 [Source:HGNC Symbol;Acc:HGNC:18173]
EXD2	exonuclease 3'-5' domain containing 2 [Source:HGNC Symbol;Acc:HGNC:20217]
EXOC5	exocyst complex component 5 [Source:HGNC Symbol;Acc:HGNC:10696]
EZH1	enhancer of zeste 1 polycomb repressive complex 2 subunit [Source:HGNC Symbol;Acc:HGNC:3526]
EZH2	enhancer of zeste 2 polycomb repressive complex 2 subunit [Source:HGNC Symbol;Acc:HGNC:3527]
F2RL1	F2R like trypsin receptor 1 [Source:HGNC Symbol;Acc:HGNC:3538]
FAAH2	fatty acid amide hydrolase 2 [Source:HGNC Symbol;Acc:HGNC:26440]
FAM111A	FAM111 trypsin like peptidase A [Source:HGNC Symbol;Acc:HGNC:24725]
FAM111B	FAM111 trypsin like peptidase B [Source:HGNC Symbol;Acc:HGNC:24200]
FAM3B	FAM3 metabolism regulating signaling molecule B [Source:HGNC Symbol;Acc:HGNC:1253]
FAM53B	family with sequence similarity 53 member B [Source:HGNC Symbol;Acc:HGNC:28968]
FAM91A1	family with sequence similarity 91 member A1 [Source:HGNC Symbol;Acc:HGNC:26306]
FARSB	phenylalanyl-tRNA synthetase subunit beta [Source:HGNC Symbol;Acc:HGNC:17800]
FBXO3	F-box protein 3 [Source:HGNC Symbol;Acc:HGNC:13582]
FBXW2	F-box and WD repeat domain containing 2 [Source:HGNC Symbol;Acc:HGNC:13608]
FERMT2	FERM domain containing kindlin 2 [Source:HGNC Symbol;Acc:HGNC:15767]
FGFR1OP2	FGFR1 oncogene partner 2 [Source:HGNC Symbol;Acc:HGNC:23098]
FLT1	fms related receptor tyrosine kinase 1 [Source:HGNC Symbol;Acc:HGNC:3763]
FOXF2	forkhead box F2 [Source:HGNC Symbol;Acc:HGNC:3810]
FOXRED2	FAD dependent oxidoreductase domain containing 2 [Source:HGNC Symbol;Acc:HGNC:26264]
FSCN1	fascin actin-bundling protein 1 [Source:HGNC Symbol;Acc:HGNC:11148]
FZD3	frizzled class receptor 3 [Source:HGNC Symbol;Acc:HGNC:4041]
GBP4	guanylate binding protein 4 [Source:HGNC Symbol;Acc:HGNC:20480]
GFPT1	glutamine--fructose-6-phosphate transaminase 1 [Source:HGNC Symbol;Acc:HGNC:4241]
GGA2	golgi associated, gamma adaptin ear containing, ARF binding protein 2 [Source:HGNC Symbol;Acc:HGNC:16064]
GKAP1	G kinase anchoring protein 1 [Source:HGNC Symbol;Acc:HGNC:17496]
GLS2	glutaminase 2 [Source:HGNC Symbol;Acc:HGNC:29570]
GLUD1	glutamate dehydrogenase 1 [Source:HGNC Symbol;Acc:HGNC:4335]
GLUD2	glutamate dehydrogenase 2 [Source:HGNC Symbol;Acc:HGNC:4336]
GMFB	glia maturation factor beta [Source:HGNC Symbol;Acc:HGNC:4373]
GOLGA2P5	GOLGA2 pseudogene 5 [Source:HGNC Symbol;Acc:HGNC:25315]
GOLT1B	golgi transport 1B [Source:HGNC Symbol;Acc:HGNC:20175]
GPC2	glypican 2 [Source:HGNC Symbol;Acc:HGNC:4450]
GTDC1	glycosyltransferase like domain containing 1 [Source:HGNC Symbol;Acc:HGNC:20887]
HAUS5	HAUS augmin like complex subunit 5 [Source:HGNC Symbol;Acc:HGNC:29130]
HDHD2	haloacid dehalogenase like hydrolase domain containing 2 [Source:HGNC Symbol;Acc:HGNC:25364]
HELLS	helicase, lymphoid specific [Source:HGNC Symbol;Acc:HGNC:4861]
HENMT1	HEN methyltransferase 1 [Source:HGNC Symbol;Acc:HGNC:26400]
HERC2P7	HERC2 pseudogene 7 [Source:HGNC Symbol;Acc:HGNC:4875]
HIBCH	3-hydroxyisobutyryl-CoA hydrolase [Source:HGNC Symbol;Acc:HGNC:4908]
HIRIP3	HIRA interacting protein 3 [Source:HGNC Symbol;Acc:HGNC:4917]
HLTF	helicase like transcription factor [Source:HGNC Symbol;Acc:HGNC:11099]
HMGA2	high mobility group AT-hook 2 [Source:HGNC Symbol;Acc:HGNC:5009]
HMGB2	high mobility group box 2 [Source:HGNC Symbol;Acc:HGNC:5000]
HMGN2	high mobility group nucleosomal binding domain 2 [Source:HGNC Symbol;Acc:HGNC:4986]
HNRNPA3	heterogeneous nuclear ribonucleoprotein A3 [Source:HGNC Symbol;Acc:HGNC:24941]
HNRNPH1	heterogeneous nuclear ribonucleoprotein H1 [Source:HGNC Symbol;Acc:HGNC:5041]
HNRNPH3	heterogeneous nuclear ribonucleoprotein H3 [Source:HGNC Symbol;Acc:HGNC:5043]
HP1BP3	heterochromatin protein 1 binding protein 3 [Source:HGNC Symbol;Acc:HGNC:24973]
HSD17B12	hydroxysteroid 17-beta dehydrogenase 12 [Source:HGNC Symbol;Acc:HGNC:18646]
ICAM4	intercellular adhesion molecule 4 (Landsteiner-Wiener blood group) [Source:HGNC Symbol;Acc:HGNC:5347]
IDS	iduronate 2-sulfatase [Source:HGNC Symbol;Acc:HGNC:5389]
IGSF11	immunoglobulin superfamily member 11 [Source:HGNC Symbol;Acc:HGNC:16669]
IGSF9	immunoglobulin superfamily member 9 [Source:HGNC Symbol;Acc:HGNC:18132]
IL11	interleukin 11 [Source:HGNC Symbol;Acc:HGNC:5966]
IL17RB	interleukin 17 receptor B [Source:HGNC Symbol;Acc:HGNC:18015]
IL24	interleukin 24 [Source:HGNC Symbol;Acc:HGNC:11346]
IL31RA	interleukin 31 receptor A [Source:HGNC Symbol;Acc:HGNC:18969]
ING3	inhibitor of growth family member 3 [Source:HGNC Symbol;Acc:HGNC:14587]
INPP1	inositol polyphosphate-1-phosphatase [Source:HGNC Symbol;Acc:HGNC:6071]
INPP5A	inositol polyphosphate-5-phosphatase A [Source:HGNC Symbol;Acc:HGNC:6076]
INPP5F	inositol polyphosphate-5-phosphatase F [Source:HGNC Symbol;Acc:HGNC:17054]
IPO5	importin 5 [Source:HGNC Symbol;Acc:HGNC:6402]
IRS1	insulin receptor substrate 1 [Source:HGNC Symbol;Acc:HGNC:6125]
ISOC1	isochorismatase domain containing 1 [Source:HGNC Symbol;Acc:HGNC:24254]
JKAMP	JNK1/MAPK8 associated membrane protein [Source:HGNC Symbol;Acc:HGNC:20184]
KCNS1	potassium voltage-gated channel modifier subfamily S member 1 [Source:HGNC Symbol;Acc:HGNC:6300]
KIF13A	kinesin family member 13A [Source:HGNC Symbol;Acc:HGNC:14566]
KIRREL1	kirre like nephrin family adhesion molecule 1 [Source:HGNC Symbol;Acc:HGNC:15734]
KLC1	kinesin light chain 1 [Source:HGNC Symbol;Acc:HGNC:6387]
KLF7	Kruppel like factor 7 [Source:HGNC Symbol;Acc:HGNC:6350]
KLHL35	kelch like family member 35 [Source:HGNC Symbol;Acc:HGNC:26597]
KLK10	kallikrein related peptidase 10 [Source:HGNC Symbol;Acc:HGNC:6358]
KLK8	kallikrein related peptidase 8 [Source:HGNC Symbol;Acc:HGNC:6369]
KNTC1	kinetochore associated 1 [Source:HGNC Symbol;Acc:HGNC:17255]
KPNA3	karyopherin subunit alpha 3 [Source:HGNC Symbol;Acc:HGNC:6396]
KTN1	kinectin 1 [Source:HGNC Symbol;Acc:HGNC:6467]
LIG1	DNA ligase 1 [Source:HGNC Symbol;Acc:HGNC:6598]
LMO4	LIM domain only 4 [Source:HGNC Symbol;Acc:HGNC:6644]
LRIG2	leucine rich repeats and immunoglobulin like domains 2 [Source:HGNC Symbol;Acc:HGNC:20889]
LRRC41	leucine rich repeat containing 41 [Source:HGNC Symbol;Acc:HGNC:16917]
LRRD1	leucine rich repeats and death domain containing 1 [Source:HGNC Symbol;Acc:HGNC:34300]
LYPLA1	lysophospholipase 1 [Source:HGNC Symbol;Acc:HGNC:6737]
MANEAL	mannosidase endo-alpha like [Source:HGNC Symbol;Acc:HGNC:26452]
MAP2	microtubule associated protein 2 [Source:HGNC Symbol;Acc:HGNC:6839]
MAP4K5	mitogen-activated protein kinase kinase kinase kinase 5 [Source:HGNC Symbol;Acc:HGNC:6867]
MAP7D2	MAP7 domain containing 2 [Source:HGNC Symbol;Acc:HGNC:25899]
MAP7D3	MAP7 domain containing 3 [Source:HGNC Symbol;Acc:HGNC:25742]
MASP1	MBL associated serine protease 1 [Source:HGNC Symbol;Acc:HGNC:6901]
MAT2A	methionine adenosyltransferase 2A [Source:HGNC Symbol;Acc:HGNC:6904]
MBD4	methyl-CpG binding domain 4, DNA glycosylase [Source:HGNC Symbol;Acc:HGNC:6919]
MCFD2	multiple coagulation factor deficiency 2, ER cargo receptor complex subunit [Source:HGNC Symbol;Acc:HGNC:18451]
MCM2	minichromosome maintenance complex component 2 [Source:HGNC Symbol;Acc:HGNC:6944]
MCM3	minichromosome maintenance complex component 3 [Source:HGNC Symbol;Acc:HGNC:6945]
MCM5	minichromosome maintenance complex component 5 [Source:HGNC Symbol;Acc:HGNC:6948]
MCM6	minichromosome maintenance complex component 6 [Source:HGNC Symbol;Acc:HGNC:6949]
MCM8	minichromosome maintenance 8 homologous recombination repair factor [Source:HGNC Symbol;Acc:HGNC:16147]
MDM1	Mdm1 nuclear protein [Source:HGNC Symbol;Acc:HGNC:29917]
MDM2	MDM2 proto-oncogene [Source:HGNC Symbol;Acc:HGNC:6973]
ME1	malic enzyme 1 [Source:HGNC Symbol;Acc:HGNC:6983]
MECOM	MDS1 and EVI1 complex locus [Source:HGNC Symbol;Acc:HGNC:3498]
MEI1	meiotic double-stranded break formation protein 1 [Source:HGNC Symbol;Acc:HGNC:28613]
MEIS1	Meis homeobox 1 [Source:HGNC Symbol;Acc:HGNC:7000]
MESP2	mesoderm posterior bHLH transcription factor 2 [Source:HGNC Symbol;Acc:HGNC:29659]
MGA	MAX dimerization protein MGA [Source:HGNC Symbol;Acc:HGNC:14010]
MKLN1	muskelin 1 [Source:HGNC Symbol;Acc:HGNC:7109]
MLH1	mutL homolog 1 [Source:HGNC Symbol;Acc:HGNC:7127]
MLLT10	MLLT10 histone lysine methyltransferase DOT1L cofactor [Source:HGNC Symbol;Acc:HGNC:16063]
MLLT6	MLLT6, PHD finger containing [Source:HGNC Symbol;Acc:HGNC:7138]
MMP10	matrix metallopeptidase 10 [Source:HGNC Symbol;Acc:HGNC:7156]
MPRIP	myosin phosphatase Rho interacting protein [Source:HGNC Symbol;Acc:HGNC:30321]
MPZL1	myelin protein zero like 1 [Source:HGNC Symbol;Acc:HGNC:7226]
MRPL15	mitochondrial ribosomal protein L15 [Source:HGNC Symbol;Acc:HGNC:14054]
MRPS25	mitochondrial ribosomal protein S25 [Source:HGNC Symbol;Acc:HGNC:14511]
MRPS27	mitochondrial ribosomal protein S27 [Source:HGNC Symbol;Acc:HGNC:14512]
MSRA	methionine sulfoxide reductase A [Source:HGNC Symbol;Acc:HGNC:7377]
MTDH	metadherin [Source:HGNC Symbol;Acc:HGNC:29608]
MTMR1	myotubularin related protein 1 [Source:HGNC Symbol;Acc:HGNC:7449]
MTMR2	myotubularin related protein 2 [Source:HGNC Symbol;Acc:HGNC:7450]
MTSS1	MTSS I-BAR domain containing 1 [Source:HGNC Symbol;Acc:HGNC:20443]
MXD3	MAX dimerization protein 3 [Source:HGNC Symbol;Acc:HGNC:14008]
MXRA7	matrix remodeling associated 7 [Source:HGNC Symbol;Acc:HGNC:7541]
MYO1B	myosin IB [Source:HGNC Symbol;Acc:HGNC:7596]
MYO3A	myosin IIIA [Source:HGNC Symbol;Acc:HGNC:7601]
MYO5A	myosin VA [Source:HGNC Symbol;Acc:HGNC:7602]
MYOF	myoferlin [Source:HGNC Symbol;Acc:HGNC:3656]
MZF1	myeloid zinc finger 1 [Source:HGNC Symbol;Acc:HGNC:13108]
NAMPT	nicotinamide phosphoribosyltransferase [Source:HGNC Symbol;Acc:HGNC:30092]
NAV1	neuron navigator 1 [Source:HGNC Symbol;Acc:HGNC:15989]
NAV3	neuron navigator 3 [Source:HGNC Symbol;Acc:HGNC:15998]
NCK1	NCK adaptor protein 1 [Source:HGNC Symbol;Acc:HGNC:7664]
NDFIP1	Nedd4 family interacting protein 1 [Source:HGNC Symbol;Acc:HGNC:17592]
NEDD1	NEDD1 gamma-tubulin ring complex targeting factor [Source:HGNC Symbol;Acc:HGNC:7723]
NEDD4L	NEDD4 like E3 ubiquitin protein ligase [Source:HGNC Symbol;Acc:HGNC:7728]
NEFH	neurofilament heavy chain [Source:HGNC Symbol;Acc:HGNC:7737]
NEURL1B	neuralized E3 ubiquitin protein ligase 1B [Source:HGNC Symbol;Acc:HGNC:35422]
NFIA	nuclear factor I A [Source:HGNC Symbol;Acc:HGNC:7784]
NFIC	nuclear factor I C [Source:HGNC Symbol;Acc:HGNC:7786]
NHLRC3	NHL repeat containing 3 [Source:HGNC Symbol;Acc:HGNC:33751]
NIPAL3	NIPA like domain containing 3 [Source:HGNC Symbol;Acc:HGNC:25233]
NKTR	natural killer cell triggering receptor [Source:HGNC Symbol;Acc:HGNC:7833]
NOL12	nucleolar protein 12 [Source:HGNC Symbol;Acc:HGNC:28585]
NOTCH1	notch receptor 1 [Source:HGNC Symbol;Acc:HGNC:7881]
NPM3	nucleophosmin/nucleoplasmin 3 [Source:HGNC Symbol;Acc:HGNC:7931]
NRP2	neuropilin 2 [Source:HGNC Symbol;Acc:HGNC:8005]
NT5E	5'-nucleotidase ecto [Source:HGNC Symbol;Acc:HGNC:8021]
NUP210	nucleoporin 210 [Source:HGNC Symbol;Acc:HGNC:30052]
NUP62	nucleoporin 62 [Source:HGNC Symbol;Acc:HGNC:8066]
NUP62CL	nucleoporin 62 C-terminal like [Source:HGNC Symbol;Acc:HGNC:25960]
NUSAP1	nucleolar and spindle associated protein 1 [Source:HGNC Symbol;Acc:HGNC:18538]
OGFOD1	2-oxoglutarate and iron dependent oxygenase domain containing 1 [Source:HGNC Symbol;Acc:HGNC:25585]
OLFM1	olfactomedin 1 [Source:HGNC Symbol;Acc:HGNC:17187]
PAFAH1B2	platelet activating factor acetylhydrolase 1b catalytic subunit 2 [Source:HGNC Symbol;Acc:HGNC:8575]
PANX1	pannexin 1 [Source:HGNC Symbol;Acc:HGNC:8599]
PAPPA	pappalysin 1 [Source:HGNC Symbol;Acc:HGNC:8602]
PAX1	paired box 1 [Source:HGNC Symbol;Acc:HGNC:8615]
PCDH18	protocadherin 18 [Source:HGNC Symbol;Acc:HGNC:14268]
PCDHGB7	protocadherin gamma subfamily B, 7 [Source:HGNC Symbol;Acc:HGNC:8714]
PCNA	proliferating cell nuclear antigen [Source:HGNC Symbol;Acc:HGNC:8729]
PCYOX1L	prenylcysteine oxidase 1 like [Source:HGNC Symbol;Acc:HGNC:28477]
PDGFB	platelet derived growth factor subunit B [Source:HGNC Symbol;Acc:HGNC:8800]
PDIK1L	PDLIM1 interacting kinase 1 like [Source:HGNC Symbol;Acc:HGNC:18981]
PDXK	pyridoxal kinase [Source:HGNC Symbol;Acc:HGNC:8819]
PDZD8	PDZ domain containing 8 [Source:HGNC Symbol;Acc:HGNC:26974]
PHF19	PHD finger protein 19 [Source:HGNC Symbol;Acc:HGNC:24566]
PHIP	pleckstrin homology domain interacting protein [Source:HGNC Symbol;Acc:HGNC:15673]
PIK3R3	phosphoinositide-3-kinase regulatory subunit 3 [Source:HGNC Symbol;Acc:HGNC:8981]
PLAC8	placenta associated 8 [Source:HGNC Symbol;Acc:HGNC:19254]
PLEKHG4	pleckstrin homology and RhoGEF domain containing G4 [Source:HGNC Symbol;Acc:HGNC:24501]
PNO1	partner of NOB1 homolog [Source:HGNC Symbol;Acc:HGNC:32790]
POGLUT1	protein O-glucosyltransferase 1 [Source:HGNC Symbol;Acc:HGNC:22954]
POLA1	DNA polymerase alpha 1, catalytic subunit [Source:HGNC Symbol;Acc:HGNC:9173]
POLH	DNA polymerase eta [Source:HGNC Symbol;Acc:HGNC:9181]
POU3F1	POU class 3 homeobox 1 [Source:HGNC Symbol;Acc:HGNC:9214]
POU3F3	POU class 3 homeobox 3 [Source:HGNC Symbol;Acc:HGNC:9216]
POU4F1	POU class 4 homeobox 1 [Source:HGNC Symbol;Acc:HGNC:9218]
PPFIBP1	PPFIA binding protein 1 [Source:HGNC Symbol;Acc:HGNC:9249]
PPM1D	protein phosphatase, Mg2+/Mn2+ dependent 1D [Source:HGNC Symbol;Acc:HGNC:9277]
PRDM15	PR/SET domain 15 [Source:HGNC Symbol;Acc:HGNC:13999]
PRELID2	PRELI domain containing 2 [Source:HGNC Symbol;Acc:HGNC:28306]
PRIM1	DNA primase subunit 1 [Source:HGNC Symbol;Acc:HGNC:9369]
PRKAB2	protein kinase AMP-activated non-catalytic subunit beta 2 [Source:HGNC Symbol;Acc:HGNC:9379]
PRKCE	protein kinase C epsilon [Source:HGNC Symbol;Acc:HGNC:9401]
PRKG1	protein kinase cGMP-dependent 1 [Source:HGNC Symbol;Acc:HGNC:9414]
PROCR	protein C receptor [Source:HGNC Symbol;Acc:HGNC:9452]
PRR5	proline rich 5 [Source:HGNC Symbol;Acc:HGNC:31682]
PRRC2B	proline rich coiled-coil 2B [Source:HGNC Symbol;Acc:HGNC:28121]
PSIP1	PC4 and SFRS1 interacting protein 1 [Source:HGNC Symbol;Acc:HGNC:9527]
PSPC1	paraspeckle component 1 [Source:HGNC Symbol;Acc:HGNC:20320]
PTK7	protein tyrosine kinase 7 (inactive) [Source:HGNC Symbol;Acc:HGNC:9618]
PTMA	prothymosin alpha [Source:HGNC Symbol;Acc:HGNC:9623]
PTPN9	protein tyrosine phosphatase non-receptor type 9 [Source:HGNC Symbol;Acc:HGNC:9661]
PTPRS	protein tyrosine phosphatase receptor type S [Source:HGNC Symbol;Acc:HGNC:9681]
PTTG1	PTTG1 regulator of sister chromatid separation, securin [Source:HGNC Symbol;Acc:HGNC:9690]
PWP1	PWP1 homolog, endonuclein [Source:HGNC Symbol;Acc:HGNC:17015]
QSOX1	quiescin sulfhydryl oxidase 1 [Source:HGNC Symbol;Acc:HGNC:9756]
RAB11FIP4	RAB11 family interacting protein 4 [Source:HGNC Symbol;Acc:HGNC:30267]
RAB1A	RAB1A, member RAS oncogene family [Source:HGNC Symbol;Acc:HGNC:9758]
RAB2A	RAB2A, member RAS oncogene family [Source:HGNC Symbol;Acc:HGNC:9763]
RAB3B	RAB3B, member RAS oncogene family [Source:HGNC Symbol;Acc:HGNC:9778]
RAB5C	RAB5C, member RAS oncogene family [Source:HGNC Symbol;Acc:HGNC:9785]
RANBP17	RAN binding protein 17 [Source:HGNC Symbol;Acc:HGNC:14428]
RASSF8	Ras association domain family member 8 [Source:HGNC Symbol;Acc:HGNC:13232]
RBBP4	RB binding protein 4, chromatin remodeling factor [Source:HGNC Symbol;Acc:HGNC:9887]
RBBP7	RB binding protein 7, chromatin remodeling factor [Source:HGNC Symbol;Acc:HGNC:9890]
RBM12B	RNA binding motif protein 12B [Source:HGNC Symbol;Acc:HGNC:32310]
RBM17	RNA binding motif protein 17 [Source:HGNC Symbol;Acc:HGNC:16944]
RBMXL1	RBMX like 1 [Source:HGNC Symbol;Acc:HGNC:25073]
RFC5	replication factor C subunit 5 [Source:HGNC Symbol;Acc:HGNC:9973]
RFX5	regulatory factor X5 [Source:HGNC Symbol;Acc:HGNC:9986]
RGS20	regulator of G protein signaling 20 [Source:HGNC Symbol;Acc:HGNC:14600]
RIBC2	RIB43A domain with coiled-coils 2 [Source:HGNC Symbol;Acc:HGNC:13241]
RIPK2	receptor interacting serine/threonine kinase 2 [Source:HGNC Symbol;Acc:HGNC:10020]
RMI1	RecQ mediated genome instability 1 [Source:HGNC Symbol;Acc:HGNC:25764]
RNF217	ring finger protein 217 [Source:HGNC Symbol;Acc:HGNC:21487]
RNF32	ring finger protein 32 [Source:HGNC Symbol;Acc:HGNC:17118]
RNF44	ring finger protein 44 [Source:HGNC Symbol;Acc:HGNC:19180]
ROCK1	Rho associated coiled-coil containing protein kinase 1 [Source:HGNC Symbol;Acc:HGNC:10251]
RORB	RAR related orphan receptor B [Source:HGNC Symbol;Acc:HGNC:10259]
RPA2	replication protein A2 [Source:HGNC Symbol;Acc:HGNC:10290]
RPL32P3	ribosomal protein L32 pseudogene 3 [Source:HGNC Symbol;Acc:HGNC:27024]
RRAS2	RAS related 2 [Source:HGNC Symbol;Acc:HGNC:17271]
RRM1	ribonucleotide reductase catalytic subunit M1 [Source:HGNC Symbol;Acc:HGNC:10451]
RTN4	reticulon 4 [Source:HGNC Symbol;Acc:HGNC:14085]
S1PR5	sphingosine-1-phosphate receptor 5 [Source:HGNC Symbol;Acc:HGNC:14299]
SAMD4A	sterile alpha motif domain containing 4A [Source:HGNC Symbol;Acc:HGNC:23023]
SAP30L	SAP30 like [Source:HGNC Symbol;Acc:HGNC:25663]
SCAI	suppressor of cancer cell invasion [Source:HGNC Symbol;Acc:HGNC:26709]
SCAMP1	secretory carrier membrane protein 1 [Source:HGNC Symbol;Acc:HGNC:10563]
SCPEP1	serine carboxypeptidase 1 [Source:HGNC Symbol;Acc:HGNC:29507]
SEC61G	SEC61 translocon subunit gamma [Source:HGNC Symbol;Acc:HGNC:18277]
SEMA4D	semaphorin 4D [Source:HGNC Symbol;Acc:HGNC:10732]
SERINC3	serine incorporator 3 [Source:HGNC Symbol;Acc:HGNC:11699]
SETD3	SET domain containing 3, actin histidine methyltransferase [Source:HGNC Symbol;Acc:HGNC:20493]
SETD5	SET domain containing 5 [Source:HGNC Symbol;Acc:HGNC:25566]
SETMAR	SET domain and mariner transposase fusion gene [Source:HGNC Symbol;Acc:HGNC:10762]
SFPQ	splicing factor proline and glutamine rich [Source:HGNC Symbol;Acc:HGNC:10774]
SGIP1	SH3GL interacting endocytic adaptor 1 [Source:HGNC Symbol;Acc:HGNC:25412]
SHC1	SHC adaptor protein 1 [Source:HGNC Symbol;Acc:HGNC:10840]
SIM2	SIM bHLH transcription factor 2 [Source:HGNC Symbol;Acc:HGNC:10883]
SLC17A5	solute carrier family 17 member 5 [Source:HGNC Symbol;Acc:HGNC:10933]
SLC25A29	solute carrier family 25 member 29 [Source:HGNC Symbol;Acc:HGNC:20116]
SLC35F5	solute carrier family 35 member F5 [Source:HGNC Symbol;Acc:HGNC:23617]
SLC44A2	solute carrier family 44 member 2 [Source:HGNC Symbol;Acc:HGNC:17292]
SLC6A15	solute carrier family 6 member 15 [Source:HGNC Symbol;Acc:HGNC:13621]
SLC7A1	solute carrier family 7 member 1 [Source:HGNC Symbol;Acc:HGNC:11057]
SLC7A8	solute carrier family 7 member 8 [Source:HGNC Symbol;Acc:HGNC:11066]
SLC9A7	solute carrier family 9 member A7 [Source:HGNC Symbol;Acc:HGNC:17123]
SLFN13	schlafen family member 13 [Source:HGNC Symbol;Acc:HGNC:26481]
SMARCA2	SWI/SNF related, matrix associated, actin dependent regulator of chromatin, subfamily a, member 2 [Source:HGNC Symbol;Acc:HGNC:11098]
SMARCA4	SWI/SNF related, matrix associated, actin dependent regulator of chromatin, subfamily a, member 4 [Source:HGNC Symbol;Acc:HGNC:11100]
SMC1A	structural maintenance of chromosomes 1A [Source:HGNC Symbol;Acc:HGNC:11111]
SMC1B	structural maintenance of chromosomes 1B [Source:HGNC Symbol;Acc:HGNC:11112]
SMC2	structural maintenance of chromosomes 2 [Source:HGNC Symbol;Acc:HGNC:14011]
SMOX	spermine oxidase [Source:HGNC Symbol;Acc:HGNC:15862]
SMTN	smoothelin [Source:HGNC Symbol;Acc:HGNC:11126]
SNTB1	syntrophin beta 1 [Source:HGNC Symbol;Acc:HGNC:11168]
SNX1	sorting nexin 1 [Source:HGNC Symbol;Acc:HGNC:11172]
SNX6	sorting nexin 6 [Source:HGNC Symbol;Acc:HGNC:14970]
SOX30	SRY-box transcription factor 30 [Source:HGNC Symbol;Acc:HGNC:30635]
SP1	Sp1 transcription factor [Source:HGNC Symbol;Acc:HGNC:11205]
SPAG9	sperm associated antigen 9 [Source:HGNC Symbol;Acc:HGNC:14524]
SPOCK1	SPARC (osteonectin), cwcv and kazal like domains proteoglycan 1 [Source:HGNC Symbol;Acc:HGNC:11251]
SRPK2	SRSF protein kinase 2 [Source:HGNC Symbol;Acc:HGNC:11306]
SRSF10	serine and arginine rich splicing factor 10 [Source:HGNC Symbol;Acc:HGNC:16713]
SRSF6	serine and arginine rich splicing factor 6 [Source:HGNC Symbol;Acc:HGNC:10788]
SSH1	slingshot protein phosphatase 1 [Source:HGNC Symbol;Acc:HGNC:30579]
SSX2IP	SSX family member 2 interacting protein [Source:HGNC Symbol;Acc:HGNC:16509]
STAG3	stromal antigen 3 [Source:HGNC Symbol;Acc:HGNC:11356]
STAT5A	signal transducer and activator of transcription 5A [Source:HGNC Symbol;Acc:HGNC:11366]
STIP1	stress induced phosphoprotein 1 [Source:HGNC Symbol;Acc:HGNC:11387]
STRN	striatin [Source:HGNC Symbol;Acc:HGNC:11424]
SUSD4	sushi domain containing 4 [Source:HGNC Symbol;Acc:HGNC:25470]
SUZ12	SUZ12 polycomb repressive complex 2 subunit [Source:HGNC Symbol;Acc:HGNC:17101]
SVIP	small VCP interacting protein [Source:HGNC Symbol;Acc:HGNC:25238]
SYCE2	synaptonemal complex central element protein 2 [Source:HGNC Symbol;Acc:HGNC:27411]
SYCP2	synaptonemal complex protein 2 [Source:HGNC Symbol;Acc:HGNC:11490]
SYK	spleen associated tyrosine kinase [Source:HGNC Symbol;Acc:HGNC:11491]
SYNE1	spectrin repeat containing nuclear envelope protein 1 [Source:HGNC Symbol;Acc:HGNC:17089]
SYNGR3	synaptogyrin 3 [Source:HGNC Symbol;Acc:HGNC:11501]
TACO1	translational activator of cytochrome c oxidase I [Source:HGNC Symbol;Acc:HGNC:24316]
TAF7L	TATA-box binding protein associated factor 7 like [Source:HGNC Symbol;Acc:HGNC:11548]
TBC1D8	TBC1 domain family member 8 [Source:HGNC Symbol;Acc:HGNC:17791]
TBRG1	transforming growth factor beta regulator 1 [Source:HGNC Symbol;Acc:HGNC:29551]
TCAM1P	testicular cell adhesion molecule 1, pseudogene [Source:HGNC Symbol;Acc:HGNC:30707]
TCP11	t-complex 11 [Source:HGNC Symbol;Acc:HGNC:11658]
TDRD10	tudor domain containing 10 [Source:HGNC Symbol;Acc:HGNC:25316]
TESK2	testis associated actin remodelling kinase 2 [Source:HGNC Symbol;Acc:HGNC:11732]
THBS1	thrombospondin 1 [Source:HGNC Symbol;Acc:HGNC:11785]
TIA1	TIA1 cytotoxic granule associated RNA binding protein [Source:HGNC Symbol;Acc:HGNC:11802]
TIMELESS	timeless circadian regulator [Source:HGNC Symbol;Acc:HGNC:11813]
TIMM23	translocase of inner mitochondrial membrane 23 [Source:HGNC Symbol;Acc:HGNC:17312]
TLE4	TLE family member 4, transcriptional corepressor [Source:HGNC Symbol;Acc:HGNC:11840]
TLK1	tousled like kinase 1 [Source:HGNC Symbol;Acc:HGNC:11841]
TMC8	transmembrane channel like 8 [Source:HGNC Symbol;Acc:HGNC:20474]
TMED10	transmembrane p24 trafficking protein 10 [Source:HGNC Symbol;Acc:HGNC:16998]
TMEM150A	transmembrane protein 150A [Source:HGNC Symbol;Acc:HGNC:24677]
TMEM30A	transmembrane protein 30A [Source:HGNC Symbol;Acc:HGNC:16667]
TMEM65	transmembrane protein 65 [Source:HGNC Symbol;Acc:HGNC:25203]
TMEM80	transmembrane protein 80 [Source:HGNC Symbol;Acc:HGNC:27453]
TP73-AS1	TP73 antisense RNA 1 [Source:HGNC Symbol;Acc:HGNC:29052]
TRIM45	tripartite motif containing 45 [Source:HGNC Symbol;Acc:HGNC:19018]
TRIM56	tripartite motif containing 56 [Source:HGNC Symbol;Acc:HGNC:19028]
TRNAU1AP	tRNA selenocysteine 1 associated protein 1 [Source:HGNC Symbol;Acc:HGNC:30813]
TSC1	TSC complex subunit 1 [Source:HGNC Symbol;Acc:HGNC:12362]
TTC26	tetratricopeptide repeat domain 26 [Source:HGNC Symbol;Acc:HGNC:21882]
TTC7B	tetratricopeptide repeat domain 7B [Source:HGNC Symbol;Acc:HGNC:19858]
TTTY14	testis-specific transcript, Y-linked 14 [Source:HGNC Symbol;Acc:HGNC:18495]
TWIST2	twist family bHLH transcription factor 2 [Source:HGNC Symbol;Acc:HGNC:20670]
TXNDC16	thioredoxin domain containing 16 [Source:HGNC Symbol;Acc:HGNC:19965]
TXNRD1	thioredoxin reductase 1 [Source:HGNC Symbol;Acc:HGNC:12437]
TYMS	thymidylate synthetase [Source:HGNC Symbol;Acc:HGNC:12441]
U2AF1	U2 small nuclear RNA auxiliary factor 1 [Source:HGNC Symbol;Acc:HGNC:12453]
UBE2F	ubiquitin conjugating enzyme E2 F (putative) [Source:HGNC Symbol;Acc:HGNC:12480]
UEVLD	UEV and lactate/malate dehyrogenase domains [Source:HGNC Symbol;Acc:HGNC:30866]
UNG	uracil DNA glycosylase [Source:HGNC Symbol;Acc:HGNC:12572]
UPB1	beta-ureidopropionase 1 [Source:HGNC Symbol;Acc:HGNC:16297]
USP19	ubiquitin specific peptidase 19 [Source:HGNC Symbol;Acc:HGNC:12617]
USP2	ubiquitin specific peptidase 2 [Source:HGNC Symbol;Acc:HGNC:12618]
USP37	ubiquitin specific peptidase 37 [Source:HGNC Symbol;Acc:HGNC:20063]
USP4	ubiquitin specific peptidase 4 [Source:HGNC Symbol;Acc:HGNC:12627]
VPS13A	vacuolar protein sorting 13 homolog A [Source:HGNC Symbol;Acc:HGNC:1908]
WDR26	WD repeat domain 26 [Source:HGNC Symbol;Acc:HGNC:21208]
WFDC1	WAP four-disulfide core domain 1 [Source:HGNC Symbol;Acc:HGNC:15466]
WLS	Wnt ligand secretion mediator [Source:HGNC Symbol;Acc:HGNC:30238]
WNK3	WNK lysine deficient protein kinase 3 [Source:HGNC Symbol;Acc:HGNC:14543]
XKR6	XK related 6 [Source:HGNC Symbol;Acc:HGNC:27806]
XRCC1	X-ray repair cross complementing 1 [Source:HGNC Symbol;Acc:HGNC:12828]
YIPF6	Yip1 domain family member 6 [Source:HGNC Symbol;Acc:HGNC:28304]
YME1L1	YME1 like 1 ATPase [Source:HGNC Symbol;Acc:HGNC:12843]
YPEL1	yippee like 1 [Source:HGNC Symbol;Acc:HGNC:12845]
ZADH2	zinc binding alcohol dehydrogenase domain containing 2 [Source:HGNC Symbol;Acc:HGNC:28697]
ZBTB40	zinc finger and BTB domain containing 40 [Source:HGNC Symbol;Acc:HGNC:29045]
ZBTB5	zinc finger and BTB domain containing 5 [Source:HGNC Symbol;Acc:HGNC:23836]
ZCWPW1	zinc finger CW-type and PWWP domain containing 1 [Source:HGNC Symbol;Acc:HGNC:23486]
ZDHHC23	zinc finger DHHC-type palmitoyltransferase 23 [Source:HGNC Symbol;Acc:HGNC:28654]
ZDHHC24	zinc finger DHHC-type containing 24 [Source:HGNC Symbol;Acc:HGNC:27387]
ZDHHC9	zinc finger DHHC-type palmitoyltransferase 9 [Source:HGNC Symbol;Acc:HGNC:18475]
ZFP3	ZFP3 zinc finger protein [Source:HGNC Symbol;Acc:HGNC:12861]
ZFP62	ZFP62 zinc finger protein [Source:HGNC Symbol;Acc:HGNC:23241]
ZMAT1	zinc finger matrin-type 1 [Source:HGNC Symbol;Acc:HGNC:29377]
ZNF10	zinc finger protein 10 [Source:HGNC Symbol;Acc:HGNC:12879]
ZNF134	zinc finger protein 134 [Source:HGNC Symbol;Acc:HGNC:12918]
ZNF367	zinc finger protein 367 [Source:HGNC Symbol;Acc:HGNC:18320]
ZNF420	zinc finger protein 420 [Source:HGNC Symbol;Acc:HGNC:20649]
ZNF541	zinc finger protein 541 [Source:HGNC Symbol;Acc:HGNC:25294]
ZNF614	zinc finger protein 614 [Source:HGNC Symbol;Acc:HGNC:24722]
ZNF655	zinc finger protein 655 [Source:HGNC Symbol;Acc:HGNC:30899]
ZNF658	zinc finger protein 658 [Source:HGNC Symbol;Acc:HGNC:25226]
ZNF667	zinc finger protein 667 [Source:HGNC Symbol;Acc:HGNC:28854]
ZNF740	zinc finger protein 740 [Source:HGNC Symbol;Acc:HGNC:27465]
ZNF783	zinc finger protein 783 [Source:HGNC Symbol;Acc:HGNC:27222]
ZPBP2	zona pellucida binding protein 2 [Source:HGNC Symbol;Acc:HGNC:20678]
ZYG11A	zyg-11 family member A, cell cycle regulator [Source:HGNC Symbol;Acc:HGNC:32058]
