# Supplementary material for: Identification of p53-target genes in human papillomavirus-associated head and neck cancer by integrative bioinformatics analysis
Source: Front Oncol. 2023 Apr 4;13:1128753. doi: 10.3389/fonc.2023.1128753 (PMC10110890; doi:10.3389/fonc.2023.1128753)
Supplement: Supplementary file 4 [file Table_4.xlsx]

## Sheet: Sheet1
Term	Category	Pvalue	Regulation	Count	Gene Symbols
Retinoblastoma gene in cancer	KEGG	1.36348e-23	Up	21	BARD1,DHFR,E2F2,HMGB2,MCM3,MCM6,MDM2,PCNA,POLA1,PRIM1,RBBP4,RBBP7,RFC5,RPA2,RRM1,SMARCA2,HLTF,TYMS,SMC1A,CDC7,SMC2,CBS,DDB2,DUT,EZH2,HELLS,LIG1,MCM2,MCM5,MLH1,NFIA,NFIC,POLH,SETMAR,SFPQ,UNG,NSD2,XRCC1,CHAF1B,PPM1D,TIMELESS,MBD4,PTTG1,CHAF1A,DONSON,FANCL,FAM111A,EHMT1,RMI1,MCM8,FAM111B,CDKN2A,CDKN2C,DYRK1A,KNTC1,SYCP2,STAG3,CNTRL,NUP210,HAUS5,NUP62,SMC1B,CENPJ,CEP70,NEDD1,SYCE2,CASP2,ZBTB40,BCL2L1…
PID E2F PATHWAY	KEGG	1.88783e-13	Up	13	CDKN2A,CDKN2C,DHFR,E2F2,MCM3,POLA1,RBBP4,RRM1,SMARCA2,SP1,TYMS,XRCC1,CBX5,MAT2A
Chromatin organization	GO-BP	3.59669e-11	Up	27	MECOM,EZH1,EZH2,HELLS,HMGB2,HMGN2,MCM2,RBBP4,RBBP7,SETMAR,SMARCA2,HLTF,SMARCA4,NSD2,CHAF1B,HIRIP3,PPM1D,CHAF1A,BRD8,CBX5,CBX7,SUZ12,PHF19,HP1BP3,ING3,SETD5,EHMT1,KNTC1,TAF7L
Transcriptional Regulation by E2F6	KEGG	1.08476e-09	Up	8	EZH2,RBBP4,RBBP7,CDC7,MGA,CBX5,SUZ12,EHMT1,EZH1,MECOM,NSD2,CDKN2A,POLA1,PRIM1,BCL2L11,PHF19,SMARCA4,SMARCA2,BRD8,ING3,SAP30L,CDKN2C,E2F2,MDM2,SP1,NCK1,SYK,CRBN,SMC1A,LMO4,NUP210,NUP62,SFPQ,ZNF541,MEIS1,NOTCH1,RPA2,CREB3L4,GPC2
Transcriptional Regulation by TP53	KEGG	2.15046e-09	Up	19	BARD1,CASP2,CDKN2A,DDB2,MDM2,MLH1,PCNA,POU4F1,RBBP4,RBBP7,RFC5,RPA2,TSC1,GLS2,TAF7L,CENPJ,EHMT1,RMI1,ZNF420,FANCL,POLH,NSD2,XRCC1,TIMELESS,MCM2
PID P53 DOWNSTREAM PATHWAY	KEGG	5.01839e-05	Up	8	DDB2,E2F2,MDM2,MLH1,PCNA,POU4F1,SMARCA4,SP1
Regulation of cellular response to stress	GO-BP	7.77925e-09	Up	26	BARD1,DHFR,DYRK1A,MECOM,MDM2,NCK1,PCNA,POLH,PTPRS,RPA2,SETMAR,SFPQ,SMARCA2,SMARCA4,TSC1,NSD2,XRCC1,TIMELESS,LRIG2,BCL2L11,USP19,BRD8,INPP5F,ING3,ZCWPW1,SVIP,MCM2,MCM3,MCM5,MCM6,MLH1,RFC5,CDC7,DONSON,USP37
Regulation of cell cycle process	GO-BP	9.99117e-09	Up	26	BARD1,CASP2,CDKN2A,CDKN2C,EZH2,MDM2,RPA2,RRM1,SETMAR,SFPQ,SMARCA2,SMARCA4,CDC7,TIMELESS,PTTG1,KNTC1,SMC2,USP19,CUL9,NUP62,DONSON,NUSAP1,PHIP,CENPJ,MDM1,RAB11FIP4,BTG1,PPM1D,MCM8
DNA repair pathways, full network	KEGG	2.0584e-08	Up	11	DDB2,LIG1,MLH1,PCNA,POLH,RFC5,RPA2,UNG,XRCC1,MBD4,FANCL,POLA1,PRIM1,BARD1,NSD2,TIMELESS,RMI1,DHFR,RBBP4,TYMS,MCM8,RBBP7,RRM1
Histone modification	GO-BP	8.36445e-08	Up	17	BARD1,DDB2,MECOM,EZH1,EZH2,MLLT6,RBBP4,RBBP7,SETMAR,SFPQ,NSD2,BRD8,SUZ12,ING3,SETD5,EHMT1,ZNF541,HELLS,TYMS,PPM1D,PRDM15,HENMT1,MDM2,BCL11A
VEGFA-VEGFR2 signaling pathway	KEGG	9.18432e-09	Down	17	CALU,CAV1,CDC42,CFL1,FLT1,GLUD1,MMP10,PRKCE,PRKG1,PTPN9,ROCK1,SHC1,SLC7A1,FSCN1,NRP2,FARSB,STIP1
Hemostasis	KEGG	6.71314e-08	Down	19	ACTN1,ATP2A2,CALU,CAV1,CD44,CDC42,CFL1,KLC1,PDGFB,PRKCE,PRKG1,QSOX1,SHC1,THBS1,PROCR,DOCK9,SLC7A8,EHD2,DGKH
Organelle localization	GO-BP	9.87901e-08	Down	17	ATP2A2,CAV2,CDC42,CFL1,DYNC1H1,MYO1B,MYO5A,RAB1A,RAB3B,SPAG9,DNM1L,EXOC5,TMED10,KIF13A,PDZD8,BBS5,FAM91A1,EDNRA,ADAMTSL4,SCAMP1,GOLT1B,YIPF6,TTC26,ROCK1,RAB2A,SYNE1
Focal adhesion	KEGG	1.37589e-07	Down	11	CAV1,CAV2,KPNA3,RAB1A,SLC7A1
Actin filament-based process	GO-BP	2.33288e-07	Down	18	ACTN1,CDC42,CFL1,GMFB,MKLN1,MYO1B,MYO5A,PRKG1,PTK7,ROCK1,SHC1,SMTN,FSCN1,MTSS1,MPRIP,EHD2,SSH1,SETD3,COL12A1,DYNC1H1,MAP7D3
MicroRNAs in cancer	KEGG	2.61522e-07	Down	13	CD44,CDK6,TNC,IRS1,PDGFB,PRKCE,ROCK1,SHC1,SLC7A1,FSCN1,THBS1,FZD3,HMGA2,CDC42,SPOCK1,FERMT2,HSD17B12,CAV1,RIPK2,ACTN1,PRKAB2
Positive regulation of cell cycle process	GO-BP	0.00934597	Down	6	CDC27,CDC42,DYNC1H1,PDGFB,PRKCE,MAP3K20
Regulation of response to wounding	GO-BP	3.16819e-06	Down	9	CAV1,F2RL1,PDGFB,PRKCE,PRKG1,THBS1,FERMT2,KLK8,WFDC1,PROCR,FLT1,NRP2,SPAG9,DNM1L,RRAS2,RTN4,AKIRIN1,TWIST2,AKR1C1,DGKH
Cell-cell junction organization	GO-BP	3.48306e-06	Down	9	CDC42,CDH6,DSG1,F2RL1,FSCN1,STRN,MTSS1,FERMT2,KIRREL1,ACTN1,TNC,PPFIBP1,MTMR2,DNER,ATP2A2,CAV1,GMFB,PRKCE,ROCK1,SSH1,DYNC1H1,NAV3,MAP2,AKIRIN1,CDC27,PDGFB,DNM1L
Protein localization to membrane	GO-BP	3.65639e-06	Down	14	CAV1,CHM,MYO5A,RAB3B,ROCK1,EXOC5,FERMT2,SEC61G,EHD2,ZDHHC9,KIF13A,TMEM150A,TTC7B,ZDHHC24
