# Supplementary material for: Identification of p53-target genes in human papillomavirus-associated head and neck cancer by integrative bioinformatics analysis
Source: Front Oncol. 2023 Apr 4;13:1128753. doi: 10.3389/fonc.2023.1128753 (PMC10110890; doi:10.3389/fonc.2023.1128753)
Supplement: Supplementary file 5 [file Table_5.xlsx]

## Sheet: Cluster 1
#node	identifier	node_degree
CDC42	9606.ENSP00000383118	6
SHC1	9606.ENSP00000401303	6
NCK1	9606.ENSP00000417273	4
CAV1	9606.ENSP00000339191	3
FLT1	9606.ENSP00000282397	3
IRS1	9606.ENSP00000304895	3
PDGFB	9606.ENSP00000330382	3
STAT5A	9606.ENSP00000341208	3
FGFR1OP2	9606.ENSP00000229395	2
INPP1	9606.ENSP00000376142	2
INPP5F	9606.ENSP00000354519	2
PIK3R3	9606.ENSP00000262741	2
PRKCE	9606.ENSP00000306124	2
SYK	9606.ENSP00000364907	2
CAV2	9606.ENSP00000222693	1
CD44	9606.ENSP00000398632	1
DOCK9	9606.ENSP00000365643	1
EDNRA	9606.ENSP00000315011	1
INPP5A	9606.ENSP00000357583	1
KIRREL	9606.ENSP00000352138	1
NRP2	9606.ENSP00000353582	1
RAB5C	9606.ENSP00000447053	1
ROCK1	9606.ENSP00000382697	1
SNX1	9606.ENSP00000261889	1
SNX6	9606.ENSP00000355217	1
STRN	9606.ENSP00000263918	1
YIPF6	9606.ENSP00000417573	1

## Sheet: Cluster 2
#node	identifier	node_degree
PCNA	9606.ENSP00000368458	19
MCM2	9606.ENSP00000265056	17
MCM3	9606.ENSP00000480987	16
MCM5	9606.ENSP00000216122	15
RPA2	9606.ENSP00000363017	14
POLA1	9606.ENSP00000368349	12
PRIM1	9606.ENSP00000350491	11
MCM6	9606.ENSP00000264156	9
RFC5	9606.ENSP00000408295	9
TYMS	9606.ENSP00000315644	9
CDC7	9606.ENSP00000393139	7
DUT	9606.ENSP00000370376	7
MCM8	9606.ENSP00000368164	7
RBBP4	9606.ENSP00000362592	7
RRM1	9606.ENSP00000300738	7
CHAF1A	9606.ENSP00000301280	6
LIG1	9606.ENSP00000263274	5
SMC2	9606.ENSP00000286398	5
TIMELESS	9606.ENSP00000450607	5
CHAF1B	9606.ENSP00000315700	4
DONSON	9606.ENSP00000307143	4
EZH1	9606.ENSP00000404658	4
SUZ12	9606.ENSP00000316578	4
CBX7	9606.ENSP00000216133	3
FANCL	9606.ENSP00000385021	3
HNRNPH1	9606.ENSP00000349168	3
NT5E	9606.ENSP00000257770	3
PHF19	9606.ENSP00000483946	3
SMARCA4	9606.ENSP00000395654	3
SMC1A	9606.ENSP00000323421	3
SMC1B	9606.ENSP00000350036	3
XRCC1	9606.ENSP00000262887	3
BTG1	9606.ENSP00000256015	2
RMI1	9606.ENSP00000317039	2
SFPQ	9606.ENSP00000349748	2
STAG3	9606.ENSP00000477973	2
ACTN1	9606.ENSP00000377941	1
ATG7	9606.ENSP00000346437	1
CHM	9606.ENSP00000350386	1
DENND2D	9606.ENSP00000350266	1
DHFR	9606.ENSP00000396308	1
EXOC5	9606.ENSP00000484855	1
HELLS	9606.ENSP00000377601	1
HLTF	9606.ENSP00000308944	1
HNRNPA3	9606.ENSP00000376309	1
HNRNPH3	9606.ENSP00000265866	1
ME1	9606.ENSP00000358719	1
MLH1	9606.ENSP00000231790	1
MYO5A	9606.ENSP00000382177	1
NAMPT	9606.ENSP00000222553	1
NUSAP1	9606.ENSP00000453403	1
POU3F1	9606.ENSP00000362103	1
PSPC1	9606.ENSP00000343966	1
SMARCA2	9606.ENSP00000265773	1
SP1	9606.ENSP00000329357	1
SSX2IP	9606.ENSP00000340279	1
UBE2F	9606.ENSP00000478474	1
UNG	9606.ENSP00000242576	1

## Sheet: Cluster 3
#node	identifier	node_degree
NOTCH1	9606.ENSP00000277541	6
APH1A	9606.ENSP00000358105	5
APH1B	9606.ENSP00000261879	4
MDM2	9606.ENSP00000258149	4
CDK6	9606.ENSP00000265734	3
CDKN2A	9606.ENSP00000418915	3
DNER	9606.ENSP00000345229	3
E2F2	9606.ENSP00000355249	3
GLS2	9606.ENSP00000310447	3
BARD1	9606.ENSP00000260947	2
CDC27	9606.ENSP00000434614	2
DDB2	9606.ENSP00000256996	2
EZH2	9606.ENSP00000320147	2
GLUD1	9606.ENSP00000277865	2
GLUD2	9606.ENSP00000327589	2
NFIC	9606.ENSP00000396843	2
NUP210	9606.ENSP00000254508	2
NUP62	9606.ENSP00000471191	2
RBBP7	9606.ENSP00000369424	2
TSC1	9606.ENSP00000298552	2
AKR1C1	9606.ENSP00000370254	1
ATP2A2	9606.ENSP00000440045	1
CDKN2C	9606.ENSP00000262662	1
CRBN	9606.ENSP00000231948	1
CYP2E1	9606.ENSP00000440689	1
GFPT1	9606.ENSP00000349860	1
KLC1	9606.ENSP00000414982	1
MRPS25	9606.ENSP00000253686	1
MRPS27	9606.ENSP00000426941	1
NEURL1B	9606.ENSP00000358815	1
POGLUT1	9606.ENSP00000295588	1
POLH	9606.ENSP00000361310	1
PPM1D	9606.ENSP00000306682	1
PRKAB2	9606.ENSP00000254101	1
PRR5	9606.ENSP00000384848	1
PTTG1	9606.ENSP00000377536	1
SPAG9	9606.ENSP00000262013	1
TMED10	9606.ENSP00000303145	1
