# Supplementary material for: Identification of p53-target genes in human papillomavirus-associated head and neck cancer by integrative bioinformatics analysis
Source: Front Oncol. 2023 Apr 4;13:1128753. doi: 10.3389/fonc.2023.1128753 (PMC10110890; doi:10.3389/fonc.2023.1128753)
Supplement: Supplementary file 6 [file Table_7.xlsx]

## Sheet: GSEA
Functional annotation group	Gene Set	Description	Collection	Gategory	Number of genes	Size of overlapped genes	Source	Enrichment Score	Normalised Enrichment Score	Nominal p-value	FDR (q-value)	FWER	Tag %	Gene %	Signal
p53 pathway	p53 Target genes	p53 Target genes	p53 Target genes	p53 Target genes	468	18	Supplementary Table S1	0.55834	1.5675	0.01331	0.007	0.01331	0.5	0.231	0.4
p53 pathway : Cell cycle	CELL_DIVISION	The process resulting in division and partitioning of components of a cell to form more cells; may or may not be accompanied by the physical separation of a cell into distinct, individually membrane-bounded daughter cells.	C5	GO: Biological Process	638	32	http://www.gsea-msigdb.org/gsea/msigdb/human/geneset/GOBP_CELL_DIVISION	0.51089	1.6453	0.03219	0.61774	0.45	0.438	0.222	0.365
p53 pathway : Stimulus	CELLULAR_RESPONSE_TO_ENDOGENOUS_STIMULUS	Any process that results in a change in state or activity of a cell (in terms of movement, secretion, enzyme production, gene expression, etc.) as a result of a stimulus arising within the organism.	C5	GO: Biological Process	1394	40	http://www.gsea-msigdb.org/gsea/msigdb/human/geneset/GOBP_CELLULAR_RESPONSE_TO_ENDOGENOUS_STIMULUS	0.4637	1.6168	0.007874	0.45789	0.492	0.6	0.376	0.409
Proliferation	GROWTH	The increase in size or mass of an entire organism, a part of an organism or a cell.	C5	GO: Biological Process	924	34	http://www.gsea-msigdb.org/gsea/msigdb/human/geneset/GOBP_GROWTH	0.49624	1.4994	0.03682	0.53224	0.744	0.618	0.389	0.407
Proliferation	HOMEOSTATIC_PROCESS	Any biological process involved in the maintenance of an internal steady state.	C5	GO: Biological Process	1708	36	http://www.gsea-msigdb.org/gsea/msigdb/human/geneset/GOBP_HOMEOSTATIC_PROCESS	0.44059	1.4014	0.03299	0.46961	0.884	0.444	0.246	0.363
Proliferation	POSITIVE_REGULATION_OF_CELL_POPULATION_PROLIFERATION	Any process that activates or increases the rate or extent of cell proliferation.	C5	GO: Biological Process	986	38	http://www.gsea-msigdb.org/gsea/msigdb/human/geneset/GOBP_POSITIVE_REGULATION_OF_CELL_POPULATION_PROLIFERATION	0.47986	1.6285	0.008214	0.57646	0.473	0.526	0.303	0.399
Epithelial–Mesenchymal Transition	MODULE_118	cell line expressed genes.	C4	Cancer modules	408	24	http://www.gsea-msigdb.org/gsea/msigdb/human/geneset/MODULE_118	0.57207	1.5129	0.03607	0.41573	0.2273	0.542	0.218	0.447
Epithelial–Mesenchymal Transition	MODULE_52	cell line expressed genes.	C4	Cancer modules	430	23	http://www.gsea-msigdb.org/gsea/msigdb/human/geneset/MODULE_52	0.59589	1.646	0.0121	0.26901	0.09192	0.565	0.218	0.465
Epithelial–Mesenchymal Transition	CHICAS_RB1_TARGETS_CONFLUENT	Genes up-regulated in confluent IMR90 cells (fibroblast) after knockdown of RB1 [GeneID=5925] by RNAi.	C2	Chemical and Genetic pertubations	566	29	http://www.gsea-msigdb.org/gsea/msigdb/human/geneset/CHICAS_RB1_TARGETS_CONFLUENT	0.56875	1.6181	0.006036	0.82884	0.514	0.483	0.218	0.402
Epithelial–Mesenchymal Transition	CHICAS_RB1_TARGETS_GROWING	Genes up-regulated in growing IMR90 cells (fibroblast) after knockdown of RB1 [GeneID=5925] by RNAi.	C2	Chemical and Genetic pertubations	242	16	http://www.gsea-msigdb.org/gsea/msigdb/human/geneset/CHICAS_RB1_TARGETS_GROWING	0.73442	1.5369	0.03119	0.8307	0.684	0.812	0.222	0.654
Epithelial–Mesenchymal Transition	CUI_TCF21_TARGETS_2_UP	All significantly up-regulated genes in kidney glomeruli isolated from TCF21 [GeneID=6943] knockout mice.	C2	Chemical and Genetic pertubations	432	23	http://www.gsea-msigdb.org/gsea/msigdb/human/geneset/CUI_TCF21_TARGETS_2_UP	0.57924	1.5433	0.03113	0.88111	0.662	0.522	0.205	0.436
Epithelial–Mesenchymal Transition	SARRIO_EPITHELIAL_MESENCHYMAL_TRANSITION_UP	Genes up-regulated in MCF10A cells (breast cancer) grown at low (mesenchymal phenotype) compared to those grown at high (epithelial, basal-like phenotype) confluency.	C2	Chemical and Genetic pertubations	166	18	http://www.gsea-msigdb.org/gsea/msigdb/human/geneset/SARRIO_EPITHELIAL_MESENCHYMAL_TRANSITION_UP	0.66674	1.5037	0.04781	0.62575	0.74	0.722	0.214	0.591
Epithelial–Mesenchymal Transition	EPITHELIUM_DEVELOPMENT	The process whose specific outcome is the progression of an epithelium over time, from its formation to the mature structure. An epithelium is a tissue that covers the internal or external surfaces of an anatomical structure.	C5	GO: Biological Process	1211	41	http://www.gsea-msigdb.org/gsea/msigdb/human/geneset/GOBP_EPITHELIUM_DEVELOPMENT	0.38337	1.3848	0.0409	0.47861	0.899	0.683	0.519	0.36
Epithelial–Mesenchymal Transition	NEGATIVE_REGULATION_OF_MULTICELLULAR_ORGANISMAL_PROCESS	Any process that stops, prevents, or reduces the frequency, rate or extent of an organismal process, the processes pertinent to the function of an organism above the cellular level; includes the integrated processes of tissues and organs.	C5	GO: Biological Process	1171	29	http://www.gsea-msigdb.org/gsea/msigdb/human/geneset/GOBP_NEGATIVE_REGULATION_OF_MULTICELLULAR_ORGANISMAL_PROCESS	0.41689	1.4558	0.02209	0.49517	0.819	0.724	0.519	0.371
GPR signaling and MAPK pathway	MAPK_CASCADE	An intracellular protein kinase cascade containing at least a MAPK, a MAPKK and a MAP3K. The cascade can also contain an additional tiers: the upstream MAP4K. The kinases in each tier phosphorylate and activate the kinase in the downstream tier to transmit a signal within a cell.	C5	GO: Biological Process	797	24	http://www.gsea-msigdb.org/gsea/msigdb/human/geneset/GOBP_MAPK_CASCADE	0.51558	1.4887	0.03017	0.45772	0.762	0.458	0.231	0.372
GPR signaling and MAPK pathway	POSITIVE_REGULATION_OF_MAPK_CASCADE	Any process that activates or increases the frequency, rate or extent of signal transduction mediated by the MAPK cascade.	C5	GO: Biological Process	498	17	http://www.gsea-msigdb.org/gsea/msigdb/human/geneset/GOBP_POSITIVE_REGULATION_OF_MAPK_CASCADE	0.56972	1.5741	0.02062	0.54051	0.587	0.471	0.231	0.376
GPR signaling and MAPK pathway	REGULATION_OF_TRANSFERASE_ACTIVITY	Any process that modulates the frequency, rate or extent of transferase activity, the catalysis of the transfer of a group, e.g. a methyl group, glycosyl group, acyl group, phosphorus-containing, or other groups, from one compound (generally regarded as the donor) to another compound (generally regarded as the acceptor). Transferase is the systematic name for any enzyme of EC class 2.	C5	GO: Biological Process	918	25	http://www.gsea-msigdb.org/gsea/msigdb/human/geneset/GOBP_REGULATION_OF_TRANSFERASE_ACTIVITY	0.5374	1.6922	0.004065	0.79307	0.38	0.48	0.231	0.39
GPR signaling and MAPK pathway	TRANSMEMBRANE_RECEPTOR_PROTEIN_TYROSINE_KINASE_SIGNALING_PATHWAY	The series of molecular signals initiated by an extracellular ligand binding to a receptor on the surface of the target cell where the receptor possesses tyrosine kinase activity, and ending with the regulation of a downstream cellular process, e.g. transcription.	C5	GO: Biological Process	645	22	http://www.gsea-msigdb.org/gsea/msigdb/human/geneset/GOBP_TRANSMEMBRANE_RECEPTOR_PROTEIN_TYROSINE_KINASE_SIGNALING_PATHWAY	0.48829	1.4792	0.04032	0.44426	0.781	0.455	0.263	0.352
Immune response/Inflammation	SIGNALING_BY_INTERLEUKINS	Signaling by Interleukins	C2	REACTOME: Canonical pathways	474	15	http://www.gsea-msigdb.org/gsea/msigdb/human/geneset/REACTOME_SIGNALING_BY_INTERLEUKINS	0.57861	1.675	0	0.61721	0.411	0.533	0.263	0.406
Metabolic Process	CELLULAR_RESPONSE_TO_OXYGEN_CONTAINING_COMPOUND	Any process that results in a change in state or activity of a cell (in terms of movement, secretion, enzyme production, gene expression, etc.) as a result of an oxygen-containing compound stimulus.	C5	GO: Biological Process	1226	37	http://www.gsea-msigdb.org/gsea/msigdb/human/geneset/GOBP_CELLULAR_RESPONSE_TO_OXYGEN_CONTAINING_COMPOUND	0.44357	1.5349	0.0338	0.54763	0.664	0.541	0.361	0.375
Metabolic Process	LIPID_METABOLIC_PROCESS	The chemical reactions and pathways involving lipids, compounds soluble in an organic solvent but not, or sparingly, in an aqueous solvent. Includes fatty acids; neutral fats, other fatty-acid esters, and soaps; long-chain (fatty) alcohols and waxes; sphingoids and other long-chain bases; glycolipids, phospholipids and sphingolipids; and carotenes, polyprenols, sterols, terpenes and other isopren…	C5	GO: Biological Process	1415	32	http://www.gsea-msigdb.org/gsea/msigdb/human/geneset/GOBP_LIPID_METABOLIC_PROCESS	0.44088	1.5051	0.03089	0.56715	0.736	0.594	0.421	0.369
Metabolic Process	POSITIVE_REGULATION_OF_RNA_METABOLIC_PROCESS	Any process that activates or increases the frequency, rate or extent of the chemical reactions and pathways involving RNA.	C5	GO: Biological Process	1835	67	http://www.gsea-msigdb.org/gsea/msigdb/human/geneset/GOBP_POSITIVE_REGULATION_OF_RNA_METABOLIC_PROCESS	0.38336	1.4352	0.04115	0.49836	0.851	0.657	0.5	0.383
Metabolic Process	RESPONSE_TO_HORMONE	Any process that results in a change in state or activity of a cell or an organism (in terms of movement, secretion, enzyme production, gene expression, etc.) as a result of a hormone stimulus.	C5	GO: Biological Process	863	32	http://www.gsea-msigdb.org/gsea/msigdb/human/geneset/GOBP_RESPONSE_TO_HORMONE	0.5539	1.6191	0.01346	0.52437	0.488	0.719	0.361	0.493
Metabolic Process	RESPONSE_TO_LIPID	Any process that results in a change in state or activity of a cell or an organism (in terms of movement, secretion, enzyme production, gene expression, etc.) as a result of a lipid stimulus.	C5	GO: Biological Process	919	23	http://www.gsea-msigdb.org/gsea/msigdb/human/geneset/GOBP_RESPONSE_TO_LIPID	0.56813	1.6001	0.01397	0.4948	0.541	0.565	0.246	0.448
Metabolic Process	RESPONSE_TO_ORGANIC_CYCLIC_COMPOUND	Any process that results in a change in state or activity of a cell or an organism (in terms of movement, secretion, enzyme production, gene expression, etc.) as a result of an organic cyclic compound stimulus.	C5	GO: Biological Process	931	24	http://www.gsea-msigdb.org/gsea/msigdb/human/geneset/GOBP_RESPONSE_TO_ORGANIC_CYCLIC_COMPOUND	0.5493	1.6245	0.02236	0.5433	0.48	0.667	0.31	0.485
Metabolic Process	RESPONSE_TO_OXYGEN_CONTAINING_COMPOUND	Any process that results in a change in state or activity of a cell or an organism (in terms of movement, secretion, enzyme production, gene expression, etc.) as a result of an oxygen-containing compound stimulus.	C5	GO: Biological Process	1695	52	http://www.gsea-msigdb.org/gsea/msigdb/human/geneset/GOBP_RESPONSE_TO_OXYGEN_CONTAINING_COMPOUND	0.51078	1.7409	0	1	0.299	0.635	0.361	0.456
Metabolic Process	RESPONSE_TO_PEPTIDE	Any process that results in a change in state or activity of a cell or an organism (in terms of movement, secretion, enzyme production, gene expression, etc.) as a result of a peptide stimulus.	C5	GO: Biological Process	514	23	http://www.gsea-msigdb.org/gsea/msigdb/human/geneset/GOBP_RESPONSE_TO_PEPTIDE	0.48099	1.5495	0.03181	0.50779	0.631	0.739	0.474	0.409
Others	CELLULAR_RESPONSE_TO_HORMONE_STIMULUS	Any process that results in a change in state or activity of a cell (in terms of movement, secretion, enzyme production, gene expression, etc.) as a result of a hormone stimulus.	C5	GO: Biological Process	597	20	http://www.gsea-msigdb.org/gsea/msigdb/human/geneset/GOBP_CELLULAR_RESPONSE_TO_HORMONE_STIMULUS	0.50721	1.4668	0.03571	0.47794	0.799	0.8	0.474	0.439
Others	NEGATIVE_REGULATION_OF_MOLECULAR_FUNCTION	Any process that stops or reduces the rate or extent of a molecular function, an elemental biological activity occurring at the molecular level, such as catalysis or binding.	C5	GO: Biological Process	1174	31	http://www.gsea-msigdb.org/gsea/msigdb/human/geneset/GOBP_NEGATIVE_REGULATION_OF_MOLECULAR_FUNCTION	0.48065	1.4912	0.03711	0.48694	0.76	0.323	0.156	0.292
Others	RESPONSE_TO_ENDOGENOUS_STIMULUS	Any process that results in a change in state or activity of a cell or an organism (in terms of movement, secretion, enzyme production, gene expression, etc.) as a result of a stimulus arising within the organism.	C5	GO: Biological Process	1643	51	http://www.gsea-msigdb.org/gsea/msigdb/human/geneset/GOBP_RESPONSE_TO_ENDOGENOUS_STIMULUS	0.50755	1.7263	0	1	0.328	0.647	0.376	0.453
Others	DNA_BINDING_TRANSCRIPTION_FACTOR_BINDING	Binding to a DNA-binding transcription factor, a protein that interacts with a specific DNA sequence (sometimes referred to as a motif) within the regulatory region of a gene to modulate transcription.	C5	GO: Molecular Function	476	17	http://www.gsea-msigdb.org/gsea/msigdb/human/geneset/GOMF_DNA_BINDING_TRANSCRIPTION_FACTOR_BINDING	0.55794	1.5496	0.02622	0.53158	0.631	0.471	0.179	0.401
Others	TRANSCRIPTION_FACTOR_BINDING	Binding to a transcription factor, a protein required to initiate or regulate transcription.	C5	GO: Molecular Function	597	21	http://www.gsea-msigdb.org/gsea/msigdb/human/geneset/GOMF_TRANSCRIPTION_FACTOR_BINDING	0.53275	1.559	0.02841	0.51686	0.609	0.524	0.246	0.414
Related cell types	FAN_EMBRYONIC_CTX_BIG_GROUPS_CAJAL_RETZIUS		C8	Cell type signature	499	16	http://www.gsea-msigdb.org/gsea/msigdb/human/geneset/FAN_EMBRYONIC_CTX_BIG_GROUPS_CAJAL_RETZIUS	0.68135	1.5114	0.0217	0.91112	0.385	0.5	0.137	0.447
Related cell types	MANNO_MIDBRAIN_NEUROTYPES_HDA1	Cell types are named using anatomical and functional mnemonics prefixed by 'm' or'h' to indicate mouse and human respectively: OMTN, oculomotor and trochlear nucleus; Sert, serotonergic; NbM, medial neuroblast; NbDA, neuroblast dopaminergic; DA0-2, dopaminergic neurons; RN, red nucleus; Gaba1-2, GABAergic neurons; mNbL1-2, lateral neuroblasts; NbML1-5, mediolateral neuroblasts; NProg, neuronal pr…	C8	Cell type signature	584	23	http://www.gsea-msigdb.org/gsea/msigdb/human/geneset/MANNO_MIDBRAIN_NEUROTYPES_HDA1	0.49459	1.4179	0.04312	0.75369	0.59	0.435	0.194	0.368
Related cell types	MANNO_MIDBRAIN_NEUROTYPES_HPROGBP	Cell types are named using anatomical and functional mnemonics prefixed by 'm' or'h' to indicate mouse and human respectively: OMTN, oculomotor and trochlear nucleus; Sert, serotonergic; NbM, medial neuroblast; NbDA, neuroblast dopaminergic; DA0-2, dopaminergic neurons; RN, red nucleus; Gaba1-2, GABAergic neurons; mNbL1-2, lateral neuroblasts; NbML1-5, mediolateral neuroblasts; NProg, neuronal pr…	C8	Cell type signature	300	16	http://www.gsea-msigdb.org/gsea/msigdb/human/geneset/MANNO_MIDBRAIN_NEUROTYPES_HPROGBP	0.67913	1.5389	0.03206	1	0.341	0.812	0.229	0.649
Related phenotypes	CASORELLI_ACUTE_PROMYELOCYTIC_LEUKEMIA_DN	Genes down-regulated in APL (acute promyeolocytic leukemia) blasts expressing PML-RARA fusion	C2	Chemical and Genetic pertubations	669	34	http://www.gsea-msigdb.org/gsea/msigdb/human/geneset/CASORELLI_ACUTE_PROMYELOCYTIC_LEUKEMIA_DN	0.48173	1.5321	0.04255	0.78092	0.69	0.471	0.237	0.387
Related phenotypes	DEVELOPMENTAL_PROCESS_INVOLVED_IN_REPRODUCTION	A developmental process in which a progressive change in the state of some part of an organism, germline or somatic, specifically contributes to its ability to form offspring.	C5	GO: Biological Process	959	25	http://www.gsea-msigdb.org/gsea/msigdb/human/geneset/GOBP_DEVELOPMENTAL_PROCESS_INVOLVED_IN_REPRODUCTION	0.50788	1.4403	0.02817	0.50775	0.839	0.72	0.397	0.458
Related phenotypes	ABNORMAL_HAIR_MORPHOLOGY	Abnormal hair morphology	C5	Human Phenotype Ontology	1215	34	http://www.gsea-msigdb.org/gsea/msigdb/human/geneset/HP_ABNORMAL_HAIR_MORPHOLOGY	0.41565	1.4806	0.02857	0.45028	0.776	0.5	0.35	0.35
Related phenotypes	ABNORMALITY_OF_THE_ABDOMINAL_ORGANS	Abnormality of the abdominal organs	C5	Human Phenotype Ontology	1255	29	http://www.gsea-msigdb.org/gsea/msigdb/human/geneset/HP_ABNORMALITY_OF_THE_ABDOMINAL_ORGANS	0.46635	1.5601	0.01796	0.53936	0.608	0.483	0.246	0.388
Related phenotypes	ABNORMALITY_OF_THE_LIVER	Abnormality of the liver	C5	Human Phenotype Ontology	1024	23	http://www.gsea-msigdb.org/gsea/msigdb/human/geneset/HP_ABNORMALITY_OF_THE_LIVER	0.45626	1.5245	0.02869	0.56804	0.691	0.478	0.246	0.379

## Sheet: Abbreviations
FDR: false dicovery rate
Gene %: the percentage of genes in the gene list before (for positive ES) of after (for negative ES) the peak in the running enrichment score
Tag %: the percentage of gene tags before (for positive ES) of after (for negative ES) the peak in the running enrichment score
